# Supplementary material for: Covering all your bases: incorporating intron signal from RNA-seq data
Source: NAR Genom Bioinform. 2020 Sep 22;2(3):lqaa073. doi: 10.1093/nargab/lqaa073 (PMC7671406; doi:10.1093/nargab/lqaa073)
Supplement: lqaa073_Supplemental_Files [file lqaa073_supplemental_files.zip]

Archive with 6 entries (6 files):
- Sup Fig 1 - Between library comparisons.pdf
- Sup Fig 2 - Intron length.pdf
- Sup Fig 3 - Within library comparisons.pdf
- Sup Fig 4 - Superintronic summary values.png
- Sup Fig 5 - Example DIR genes from IRF and ISA.pdf
- Sup Fig Captions.docx
